# Supplementary material for: The Incidence and Impact of In-Hospital Bleeding in Patients with Acute Coronary Syndrome during the COVID-19 Pandemic
Source: J Clin Med. 2022 May 22;11(10):2926. doi: 10.3390/jcm11102926 (PMC9146584; doi:10.3390/jcm11102926)
Supplement: Supplementary file 1 [file jcm-11-02926-s001.zip]

Archive with 9 entries (8 files):
- new tables.pdf
- Supplementary Figure S1.png
- Supplementary Figure S2.png
- Supplementary Figure S3.png
- __MACOSX/
- __MACOSX/._new tables.docx
- __MACOSX/._Supplementary Figure 1.png
- __MACOSX/._Supplementary Figure 2.png
- __MACOSX/._Supplementary Figure 3.png
